# Supplementary material for: From 2-Triethylammonium Ethyl Ether of 4-Stilbenol (MG624) to Selective Small-Molecule Antagonists of Human α9α10 Nicotinic Receptor by Modifications at the Ammonium Ethyl Residue
Source: J Med Chem. 2022 Jul 14;65(14):10079–97. doi: 10.1021/acs.jmedchem.2c00746 (PMC9339509; doi:10.1021/acs.jmedchem.2c00746)
Supplement: Supplementary file 1 — jm2c00746_si_001.csv [file jm2c00746_si_001.csv]

Compound	SMILES	alpha7 nAChR Ki (nM)	alpha3beta4 nAChR Ki (nM)	alpha4beta2 nAChR Ki (microM)	alpha7 nAChR IC50 (microM)	alpha9alpha10 nAChR IC50 (microM)
1 (MG624)	CC[N+](CC)(CC)CCOC(C=C1)=CC=C1/C=C/C2=CC=CC=C2.[I-]	104	433	5.7	1.99	6.68
4	CC[N+](CC)(C)CCOC(C=C1)=CC=C1/C=C/C2=CC=CC=C2.[I-]	34	158
5	CC[N+](C)(C)CCOC(C=C1)=CC=C1/C=C/C2=CC=CC=C2.[I-]	284	259
6	C[N+](C)(C)CCOC(C=C1)=CC=C1/C=C/C2=CC=CC=C2.[I-]	306	1527		not active	34.3
7	C[N+](C1CCCCC1)(C)CCOC(C=C2)=CC=C2/C=C/C3=CC=CC=C3.[I-]	2730	3490		not active	5.74
8	C[N+](C1CCCCC1)(C2CCCCC2)CCOC(C=C3)=CC=C3/C=C/C4=CC=CC=C4.[I-]	50000
9	CC[N+](CC1=CC=CC=C1)(CC)CCOC(C=C2)=CC=C2/C=C/C3=CC=CC=C3.[Br-]	3300	794
10	C[N+](CC1=CC=CC=C1)(CC2=CC=CC=C2)CCOC(C=C3)=CC=C3/C=C/C4=CC=CC=C4.[I-]	10000
11	C[N+](C1(C2)CC(CC2C3)C[C@H]3C1)(C)CCOC(C=C4)=CC=C4/C=C/C5=CC=CC=C5.[I-]	1600
12	C1(/C=C/C2=CC=C(OCC[N+]3(CC4)CCC4CC3)C=C2)=CC=CC=C1.[I-]	37	33	1.9	2.75	3.01
13	C[N+]1(CCC1)CCOC(C=C2)=CC=C2/C=C/C3=CC=CC=C3.[I-]	112	662	14.8	2.45	17.91
14	C[N+]1(CCCC1)CCOC(C=C2)=CC=C2/C=C/C3=CC=CC=C3.[I-]	94	77	6.6	2.04	2.85
15	C[N+]1(CCCCC1)CCOC(C=C2)=CC=C2/C=C/C3=CC=CC=C3.[I-]	163	44	7.4	2.29	3.08
16	C[N+]1(CCOCC1)CCOC(C=C2)=CC=C2/C=C/C3=CC=CC=C3.[I-]	259	285	11.3
17	C1(/C=C/C2=CC=C(OCC[N+]3=CC=CC=C3)C=C2)=CC=CC=C1.[I-]	5900
18	C[N+]1(C)CC(C1)OC(C=C2)=CC=C2/C=C/C3=CC=CC=C3.[I-]	79	1580	6.3	78.2	346
(±)-19	C[N+]1(C)CC(CC1)OC(C=C2)=CC=C2/C=C/C3=CC=CC=C3.[I-]	59	576	10.7
(S)-19	C[N+]1(C)C[C@H](CC1)OC(C=C2)=CC=C2/C=C/C3=CC=CC=C3.[I-]	73	2800	2.3	1.48	33.2
(R)-19	C[N+]1(C)C[C@@H](CC1)OC(C=C2)=CC=C2/C=C/C3=CC=CC=C3.[I-]	23	2700	9.3	1.49	36.5
(R)-20	C[N+]1(CC)C[C@@H](CC1)OC(C=C2)=CC=C2/C=C/C3=CC=CC=C3.[I-]	222	875
(R)-21	CC[N+]1(CC)C[C@@H](CC1)OC(C=C2)=CC=C2/C=C/C3=CC=CC=C3.[I-]	635	176
(±)-22	C[N+](C1)(C)CCCC1OC(C=C2)=CC=C2/C=C/C3=CC=CC=C3.[I-]	1123	783		not active	17.3
23	C[N+](C1)(C)CCCC1OC(C=C2)=CC=C2/C=C/C3=CC=CC=C3.[I-]	613	368	3	not active	6.31
(±)-24	C[N+]1(C2)CCC(CC1)C2OC(C=C3)=CC=C3/C=C/C4=CC=CC=C4.[I-]	248	95	1.9	not active	10.4
(S)-25	C[N+]1(C)[C@H](CCC1)COC(C=C2)=CC=C2/C=C/C3=CC=CC=C3.[I-]	117	147	18.6
(R)-25	C[N+]1(C)[C@@H](CCC1)COC(C=C2)=CC=C2/C=C/C3=CC=CC=C3.[I-]	110	159	1.3
(±)-26	CC[N+](CC)(C)[C@H]1[C@@H](C1)OC(C=C2)=CC=C2/C=C/C3=CC=CC=C3.[I-]	3900	546	12
(±)-27	CC[N+](CC)(C)[C@H]1[C@H](C1)OC(C=C2)=CC=C2/C=C/C3=CC=CC=C3.[I-]	567	1270	1.3
